# Supplementary material for: The Diagnostic Value of microRNA Expression Analysis in Detecting Intraductal Papillomas in Patients with Pathological Nipple Discharge
Source: Int J Mol Sci. 2024 Feb 2;25(3):1812. doi: 10.3390/ijms25031812 (PMC10855314; doi:10.3390/ijms25031812)
Supplement: Supplementary file 1 [file ijms-25-01812-s001.zip]

Archive with 1 entries (1 files):
- ijms-2748630-supplementary.pdf
